# Supplementary material for: First record of the genus Schistomitra Butler, 1881 (Lepidoptera, Epicopeiidae) from China, with the description of a new species
Source: Zookeys. 2019 Oct 7;878:145–55. doi: 10.3897/zookeys.878.35364 (PMC6791896; doi:10.3897/zookeys.878.35364)
Supplement: XML Treatment for Schistomitra [file zookeys.878.35364-treatment1.xml]

<!DOCTYPE tp:taxon-treatment
  PUBLIC "-//TaxonX//DTD Taxonomic Treatment Publishing DTD v0 20100105//EN" "tax-treatment-NSO.dtd">
<tp:taxon-treatment xmlns:tp="http://www.plazi.org/taxpub"><tp:treatment-meta><kwd-group><label>Taxon classification</label><kwd><named-content xmlns:xlink="http://www.w3.org/1999/xlink" content-type="kingdom">Animalia</named-content></kwd><kwd><named-content xmlns:xlink="http://www.w3.org/1999/xlink" content-type="order">Lepidoptera</named-content></kwd><kwd><named-content xmlns:xlink="http://www.w3.org/1999/xlink" content-type="family">Epicopeiidae</named-content></kwd></kwd-group><mixed-citation publication-type="journal"><person-group><name><surname>Huang</surname><given-names>Si-Yao</given-names></name><name><surname>Zhang</surname><given-names>Yuan</given-names></name><name><surname>Wang</surname><given-names>Min</given-names></name><name><surname>Fan</surname><given-names>Xiao-Ling</given-names></name></person-group><article-title>First record of the genus <italic><tp:taxon-name><tp:taxon-name-part taxon-name-part-type="genus" reg="Schistomitra">Schistomitra</tp:taxon-name-part></tp:taxon-name></italic> Butler, 1881 (<tp:taxon-name><tp:taxon-name-part taxon-name-part-type="order">Lepidoptera</tp:taxon-name-part></tp:taxon-name>, <tp:taxon-name><tp:taxon-name-part taxon-name-part-type="family">Epicopeiidae</tp:taxon-name-part></tp:taxon-name>) from China, with the description of a new species</article-title><source>Zookeys</source><day>07</day><month>10</month><year>2019</year><volume>878</volume><fpage>145</fpage><lpage>155</lpage><pub-id pub-id-type="doi">10.3897/zookeys.878.35364</pub-id></mixed-citation></tp:treatment-meta><tp:nomenclature><label>Genus</label><tp:taxon-name><object-id xmlns:xlink="http://www.w3.org/1999/xlink" content-type="arpha" xlink:type="simple">FA872957-1E38-5BF4-B571-3E8BB3E2BD57</object-id>
            <tp:taxon-name-part taxon-name-part-type="genus" reg="Schistomitra">Schistomitra</tp:taxon-name-part>
          </tp:taxon-name><tp:taxon-authority>Butler, 1881</tp:taxon-authority><tp:nomenclature-citation-list><tp:nomenclature-citation><tp:taxon-name>
                <tp:taxon-name-part taxon-name-part-type="genus" reg="Schistomitra">Schistomitra</tp:taxon-name-part>
              </tp:taxon-name><comment>Butler, 1881: 3.</comment></tp:nomenclature-citation></tp:nomenclature-citation-list></tp:nomenclature><tp:treatment-sec sec-type="type species" id="SECID0ESLAC"><title>Type species.</title><p><italic><tp:taxon-name><tp:taxon-name-part taxon-name-part-type="genus" reg="Schistomitra">Schistomitra</tp:taxon-name-part> <tp:taxon-name-part taxon-name-part-type="species" reg="funeralis">funeralis</tp:taxon-name-part></tp:taxon-name></italic> Butler, 1881 [Type locality: Fusiyama, Nikko (Honshu, Japan)].</p></tp:treatment-sec></tp:taxon-treatment>
